# Supplementary material for: Enhancer Evolution across 20 Mammalian Species
Source: Cell. 2015 Jan 29;160(3):554–66. doi: 10.1016/j.cell.2015.01.006 (PMC4313353; doi:10.1016/j.cell.2015.01.006)
Supplement: Table S6. Gene Ontology Enrichment Analyses, Related to Figures 5, 6, S7, and S9 [file mmc2.xlsx]

## Sheet: Table_contents_summary
Table S6: Gene Ontology enrichment analyses, related to Figures 5, 6, S5 and S7
These tables contain gene ontology terms (biological process) enriched in genes associated to highly-conserved ("HC"), lineage-specific and recently-evolved ("Re") promoters and enhancers
Gene ontology enrichments found for all promoters or enhancers experimentally identified in each reference species (human, mouse, cow and dog) are denoted "TotalSet"
Lineage-specific promoters and enhancers are reported for primates, rodents, ungulates and carnivores
Recently-evolved promoters and enhancers ("RecEv") are reported in human , mouse, cow and dog
For several reference species, the number of lineage-specific promoters identified was very small (below 30) and no gene ontology enrichments were found. These are omitted in these tables.
Gene ontology enrichment was evaluated using a binomial test and whole-genome ontology annotations as background.
Only terms with corrected p-values lower than 0.05 and fold-enrichments above two are reported (see methods for a more detailed description)
Notes on header identifiers in gene ontology tables:
featureID	Gene ontology term identifier
sumin	Number of ontology annotations in set of interest
sumout	Number of gene ontology annotations out of the set of interest
descr	Ontology term description
fold	Fold enrichment
pval	p-value enrichment (binomial test)
corpval	p-value corrected for multiple testing

## Sheet: Promoters_HighlyConserved
featureID	sumin	sumout	descr	fold	pval	corpval
GO:0010467	153	1718	gene expression	2.02788	7.80585e-16	1.10921e-11
GO:0016070	52	1819	RNA metabolic process	2.40974	2.46632e-08	0.00035002
GO:0006281	68	1803	DNA repair	2.08868	4.02198e-08	0.000570759
GO:0016071	45	1826	mRNA metabolic process	2.3474	3.80348e-07	0.00539448
GO:0006914	26	1845	autophagy	3.05765	9.93817e-07	0.0140923
GO:0006457	40	1831	protein folding	2.37223	1.05558e-06	0.014967
GO:0042384	31	1840	cilium assembly	2.71695	1.12039e-06	0.0158848
GO:0016192	52	1819	vesicle-mediated transport	2.09848	1.29949e-06	0.0184229
GO:0042994	9	1862	cytoplasmic sequestering of transcription factor	8.56976	1.64722e-06	0.023351
GO:0000209	34	1837	protein polyubiquitination	2.52008	1.78442e-06	0.0252941

## Sheet: Promoters_RecEv_Human
featureID	sumin	sumout	descr	fold	pval	corpval
GO:0042267	6	740	natural killer cell mediated cytotoxicity	16.1685	2.59541e-06	0.0368859

## Sheet: Promoters_HumanTotal
featureID	sumin	sumout	descr	fold	pval	corpval
GO:0016032	369	11244	viral process	2.14785	1.24824e-39	1.77225e-35
GO:0016070	304	11309	RNA metabolic process	2.26971	6.77317e-37	9.61519e-33
GO:0016071	275	11338	mRNA metabolic process	2.3112	9.5659e-35	1.35769e-30
GO:0000398	212	11401	mRNA splicing, via spliceosome	2.26014	6.32784e-26	8.97605e-22
GO:0006413	155	11458	translational initiation	2.2818	1.12157e-19	1.58859e-15
GO:0006414	113	11500	translational elongation	2.56727	2.496e-18	3.53458e-14
GO:0000184	143	11470	nuclear-transcribed mRNA catabolic process, nonsense-mediated decay	2.26283	6.20978e-18	8.79119e-14
GO:0006614	138	11475	SRP-dependent cotranslational protein targeting to membrane	2.18165	3.49065e-16	4.93752e-12
GO:0006415	107	11506	translational termination	2.43205	7.04852e-16	9.96872e-12
GO:0006987	77	11536	activation of signaling protein activity involved in unfolded protein response	2.84863	3.0803e-15	4.3537e-11
GO:0019058	116	11497	viral life cycle	2.27268	5.61181e-15	7.93005e-11
GO:0019083	100	11513	viral transcription	2.43451	6.32591e-15	8.93724e-11
GO:0002474	119	11494	antigen processing and presentation of peptide antigen via MHC class I	2.22899	8.0653e-15	1.1393e-10
GO:0006368	83	11530	transcription elongation from RNA polymerase II promoter	2.45335	7.29842e-13	1.02973e-08
GO:0060337	72	11541	type I interferon signaling pathway	2.6246	1.04769e-12	1.47756e-08
GO:0042590	92	11521	antigen processing and presentation of exogenous peptide antigen via MHC class I	2.29847	1.81042e-12	2.55232e-08
GO:0051437	87	11526	positive regulation of ubiquitin-protein ligase activity involved in mitotic cell cycle	2.3393	2.82135e-12	3.97641e-08
GO:0030968	98	11515	endoplasmic reticulum unfolded protein response	2.20603	3.10553e-12	4.37662e-08
GO:0006369	55	11558	termination of RNA polymerase II transcription	2.96734	5.42743e-12	7.64508e-08
GO:0002479	89	11524	antigen processing and presentation of exogenous peptide antigen via MHC class I, TAP-dependent	2.26313	7.64034e-12	1.07591e-07
GO:0031124	51	11562	mRNA 3-end processing	3.04913	1.21214e-11	1.70658e-07
GO:0032481	84	11529	positive regulation of type I interferon production	2.22396	8.64765e-11	1.21577e-06
GO:0031145	96	11517	anaphase-promoting complex-dependent proteasomal ubiquitin-dependent protein catabolic process	2.04544	2.80033e-10	3.93362e-06
GO:0016197	76	11537	endosomal transport	2.20489	7.31276e-10	1.02649e-05
GO:0051439	90	11523	regulation of ubiquitin-protein ligase activity involved in mitotic cell cycle	2.0257	1.68573e-09	2.36373e-05
GO:0051436	81	11532	negative regulation of ubiquitin-protein ligase activity involved in mitotic cell cycle	2.11157	1.89941e-09	2.66297e-05
GO:0006977	78	11535	DNA damage response, signal transduction by p53 class mediator resulting in cell cycle arrest	2.12852	2.28424e-09	3.20182e-05
GO:0042776	20	11593	mitochondrial ATP synthesis coupled proton transport	5.45917	2.39079e-09	3.35045e-05
GO:0006406	72	11541	mRNA export from nucleus	2.07978	2.06494e-08	0.000288719
GO:0045653	14	11599	negative regulation of megakaryocyte differentiation	6.59858	5.95286e-08	0.000831317
GO:0032471	13	11600	negative regulation of endoplasmic reticulum calcium ion concentration	7.24076	6.12205e-08	0.000854822
GO:0006521	55	11558	regulation of cellular amino acid metabolic process	2.27289	6.20305e-08	0.00086607
GO:0060968	8	11605	regulation of gene silencing	14.7408	1.1515e-07	0.00160577
GO:0006890	33	11580	retrograde vesicle-mediated transport, Golgi to ER	2.91704	1.20308e-07	0.00167734
GO:0006626	64	11549	protein targeting to mitochondrion	2.03474	2.58676e-07	0.00360025
GO:0000375	30	11583	RNA splicing, via transesterification reactions	2.90663	4.69321e-07	0.00652263
GO:0010940	14	11599	positive regulation of necrotic cell death	5.36009	6.95552e-07	0.00965912
GO:0051603	35	11578	proteolysis involved in cellular protein catabolic process	2.57448	8.77709e-07	0.01218
GO:0030163	53	11560	protein catabolic process	2.13041	9.0847e-07	0.0126059
GO:1901030	16	11597	positive regulation of mitochondrial outer membrane permeabilization	4.50982	1.08469e-06	0.0150404
GO:0002480	14	11599	antigen processing and presentation of exogenous peptide antigen via MHC class I, TAP-independent	5.15054	1.10235e-06	0.0152829
GO:0051084	45	11568	de novo posttranslational protein folding	2.26345	1.3853e-06	0.019192
GO:0032480	42	11571	negative regulation of type I interferon production	2.30649	1.49425e-06	0.0206999
GO:0006501	29	11584	C-terminal protein lipidation	2.78407	1.65487e-06	0.0229116
GO:0008637	32	11581	apoptotic mitochondrial changes	2.62696	1.66207e-06	0.0230097
GO:0009303	15	11598	rRNA transcription	4.53881	2.14752e-06	0.0297109
GO:0006446	50	11563	regulation of translational initiation	2.11307	2.37913e-06	0.0329058
GO:0015949	27	11586	nucleobase-containing small molecule interconversion	2.81784	2.97475e-06	0.04112
GO:0006383	49	11564	transcription from RNA polymerase III promoter	2.11033	3.22341e-06	0.0445411

## Sheet: Promoters_RecEv_Mouse
featureID	sumin	sumout	descr	fold	pval	corpval
GO:0055114	111	2032	oxidation-reduction process	2.24129	2.14907e-14	2.91887e-10
GO:0060968	6	2137	regulation of gene silencing	63.8102	8.79662e-10	1.1944e-05
GO:0008152	85	2058	metabolic process	2.02817	2.8582e-09	3.88029e-05
GO:0002474	9	2134	antigen processing and presentation of peptide antigen via MHC class I	13.2898	4.43255e-08	0.000601231
GO:0045953	5	2138	negative regulation of natural killer cell mediated cytotoxicity	33.0829	5.76962e-07	0.00782187
GO:0001916	11	2132	positive regulation of T cell mediated cytotoxicity	7.18068	6.62848e-07	0.00898557
GO:0017144	6	2137	drug metabolic process	18.7487	1.12785e-06	0.0152846
GO:0006184	40	2103	GTP catabolic process	2.35943	1.90623e-06	0.0258313
GO:0006749	10	2133	glutathione metabolic process	7.23931	1.96853e-06	0.0266736

## Sheet: Promoters_MouseTotal
featureID	sumin	sumout	descr	fold	pval	corpval
GO:0015031	491	11952	protein transport	2.11539	1.57574e-50	2.13906e-46
GO:0006281	245	12198	DNA repair	2.44708	1.26445e-34	1.7151e-30
GO:0006457	115	12328	protein folding	3.39954	5.54376e-28	7.51623e-24
GO:0006397	238	12205	mRNA processing	2.18639	4.62967e-27	6.27598e-23
GO:0045087	163	12280	innate immune response	2.50084	1.47661e-24	2.00066e-20
GO:0006974	204	12239	cellular response to DNA damage stimulus	2.22435	3.30811e-24	4.48183e-20
GO:0006364	99	12344	rRNA processing	3.35305	6.66737e-24	9.03096e-20
GO:0006260	123	12320	DNA replication	2.69095	2.18137e-21	2.95336e-17
GO:0007049	212	12231	cell cycle	2.04745	5.3022e-21	7.17812e-17
GO:0006184	202	12241	GTP catabolic process	2.05209	4.0078e-20	5.42416e-16
GO:0016192	186	12257	vesicle-mediated transport	2.05984	9.40966e-19	1.27275e-14
GO:0017148	57	12386	negative regulation of translation	4.22009	1.12141e-18	1.51671e-14
GO:0006310	91	12352	DNA recombination	2.84705	1.08161e-17	1.46267e-13
GO:0006200	71	12372	ATP catabolic process	3.05519	1.28183e-15	1.73188e-11
GO:0060968	14	12429	regulation of gene silencing	25.6427	1.43189e-15	1.93434e-11
GO:0006749	39	12404	glutathione metabolic process	4.86249	3.55893e-15	4.80633e-11
GO:0043161	89	12354	proteasome-mediated ubiquitin-dependent protein catabolic process	2.53305	1.86007e-14	2.51034e-10
GO:0051726	103	12340	regulation of cell cycle	2.32741	4.13101e-14	5.57397e-10
GO:0006511	136	12307	ubiquitin-dependent protein catabolic process	2.02779	9.98081e-14	1.34621e-09
GO:0051607	107	12336	defense response to virus	2.25271	1.14945e-13	1.54992e-09
GO:0006979	117	12326	response to oxidative stress	2.15401	1.31073e-13	1.76726e-09
GO:0006914	82	12361	autophagy	2.35428	7.24819e-12	9.76186e-08
GO:0006506	36	12407	GPI anchor biosynthetic process	3.94785	1.36933e-11	1.84352e-07
GO:0050821	79	12364	protein stabilization	2.36954	1.38607e-11	1.86593e-07
GO:0008033	58	12385	tRNA processing	2.79236	1.52432e-11	2.05188e-07
GO:0009058	81	12362	biosynthetic process	2.30244	2.98382e-11	4.01563e-07
GO:0000413	26	12417	protein peptidyl-prolyl isomerization	5.02249	6.25001e-11	8.40939e-07
GO:0045653	13	12430	negative regulation of megakaryocyte differentiation	12.6079	9.15305e-11	1.23118e-06
GO:0006631	69	12374	fatty acid metabolic process	2.42365	1.01535e-10	1.36565e-06
GO:0042771	40	12403	intrinsic apoptotic signaling pathway in response to DNA damage by p53 class mediator	3.34824	1.33113e-10	1.7901e-06
GO:0030218	43	12400	erythrocyte differentiation	3.17799	1.35545e-10	1.82268e-06
GO:0042632	54	12389	cholesterol homeostasis	2.73716	1.49329e-10	2.00788e-06
GO:0006352	42	12401	DNA-dependent transcription, initiation	3.08684	5.12277e-10	6.88192e-06
GO:0006094	25	12418	gluconeogenesis	4.64642	6.86039e-10	9.2135e-06
GO:0006998	17	12426	nuclear envelope organization	6.96936	1.07682e-09	1.44585e-05
GO:0006302	47	12396	double-strand break repair	2.74437	2.01895e-09	2.71003e-05
GO:0032088	50	12393	negative regulation of NF-kappaB transcription factor activity	2.64376	2.10163e-09	2.82081e-05
GO:0045727	42	12401	positive regulation of translation	2.90848	2.79047e-09	3.7437e-05
GO:0072332	37	12406	intrinsic apoptotic signaling pathway by p53 class mediator	3.1619	2.82783e-09	3.79326e-05
GO:0001522	20	12423	pseudouridine synthesis	5.25295	4.51317e-09	6.05126e-05
GO:0007059	57	12386	chromosome segregation	2.41716	5.28545e-09	7.08568e-05
GO:0051865	35	12408	protein autoubiquitination	3.16497	7.24391e-09	9.70611e-05
GO:0008630	56	12387	intrinsic apoptotic signaling pathway in response to DNA damage	2.41796	7.31625e-09	9.80232e-05
GO:0006406	25	12418	mRNA export from nucleus	4.11238	7.47448e-09	0.000100136
GO:0097190	35	12408	apoptotic signaling pathway	3.12886	9.5771e-09	0.000128295
GO:0006418	39	12404	tRNA aminoacylation for protein translation	2.89424	1.13401e-08	0.000151889
GO:0006396	55	12388	RNA processing	2.40161	1.15645e-08	0.000154884
GO:0016197	36	12407	endosomal transport	3.01139	1.53487e-08	0.000205428
GO:0000209	65	12378	protein polyubiquitination	2.20823	1.59365e-08	0.000213247
GO:0051028	56	12387	mRNA transport	2.34155	1.62326e-08	0.000217176
GO:0042147	29	12414	retrograde transport, endosome to Golgi	3.48417	1.81661e-08	0.000243008
GO:0006461	55	12388	protein complex assembly	2.35266	1.91137e-08	0.000255665
GO:0008637	31	12412	apoptotic mitochondrial changes	3.30355	1.96827e-08	0.000263237
GO:0018208	16	12427	peptidyl-proline modification	6.1142	1.9782e-08	0.000264545
GO:0051289	61	12382	protein homotetramerization	2.24125	2.24109e-08	0.000299611
GO:0007040	35	12408	lysosome organization	2.97008	3.34067e-08	0.000446281
GO:0032728	27	12416	positive regulation of interferon-beta production	3.50319	4.93846e-08	0.000659285
GO:0006633	63	12380	fatty acid biosynthetic process	2.14717	5.12632e-08	0.000684312
GO:0006635	36	12407	fatty acid beta-oxidation	2.85306	5.67717e-08	0.000757619
GO:0006509	29	12414	membrane protein ectodomain proteolysis	3.24717	7.85268e-08	0.00104763
GO:0008156	25	12418	negative regulation of DNA replication	3.60427	8.96062e-08	0.00119517
GO:0043966	46	12397	histone H3 acetylation	2.43452	9.99244e-08	0.00133249
GO:0007005	54	12389	mitochondrion organization	2.25259	1.02816e-07	0.00137084
GO:0070534	27	12416	protein K63-linked ubiquitination	3.37399	1.02897e-07	0.00137182
GO:0033344	27	12416	cholesterol efflux	3.35858	1.12441e-07	0.00149873
GO:0030163	43	12400	protein catabolic process	2.51041	1.42903e-07	0.0019039
GO:0060213	21	12422	positive regulation of nuclear-transcribed mRNA poly(A) tail shortening	4.04727	1.46349e-07	0.00194936
GO:0006783	16	12427	heme biosynthetic process	5.25994	1.48023e-07	0.00197152
GO:0090200	29	12414	positive regulation of release of cytochrome c from mitochondria	3.13723	1.58257e-07	0.00210766
GO:0097194	44	12399	execution phase of apoptosis	2.44266	1.75103e-07	0.00233167
GO:0097193	21	12422	intrinsic apoptotic signaling pathway	3.96269	2.05472e-07	0.00273545
GO:0042157	29	12414	lipoprotein metabolic process	3.07527	2.36377e-07	0.00314641
GO:0016573	25	12418	histone acetylation	3.41271	2.42705e-07	0.00323041
GO:0006284	30	12413	base-excision repair	3.00163	2.44368e-07	0.0032523
GO:0000077	27	12416	DNA damage checkpoint	3.22418	2.46353e-07	0.00327847
GO:0045723	11	12432	positive regulation of fatty acid biosynthetic process	7.91746	2.61675e-07	0.00348212
GO:0051258	26	12417	protein polymerization	3.28477	2.88168e-07	0.00383349
GO:2001238	37	12406	positive regulation of extrinsic apoptotic signaling pathway	2.61327	3.0889e-07	0.00410824
GO:0042542	43	12400	response to hydrogen peroxide	2.41125	3.24972e-07	0.0043218
GO:0042273	11	12432	ribosomal large subunit biogenesis	7.66777	3.57294e-07	0.00474951
GO:0097191	43	12400	extrinsic apoptotic signaling pathway	2.39179	3.93942e-07	0.00523628
GO:0070935	9	12434	3-UTR-mediated mRNA stabilization	10.2069	4.01914e-07	0.00534144
GO:0034063	15	12428	stress granule assembly	5.17488	4.37259e-07	0.0058103
GO:0031647	30	12413	regulation of protein stability	2.9044	4.7718e-07	0.00633887
GO:0006887	55	12388	exocytosis	2.14149	4.77322e-07	0.00634027
GO:0032570	35	12408	response to progesterone	2.63576	5.21908e-07	0.00693042
GO:0031397	36	12407	negative regulation of protein ubiquitination	2.58608	5.60188e-07	0.00743762
GO:0007144	8	12435	female meiosis I	11.519	7.24512e-07	0.00961717
GO:0001836	32	12411	release of cytochrome c from mitochondria	2.72714	7.69558e-07	0.0102136
GO:0010212	50	12393	response to ionizing radiation	2.194	8.3794e-07	0.0111186
GO:0002230	13	12430	positive regulation of defense response to virus by host	5.57207	1.1266e-06	0.014941
GO:0044267	25	12418	cellular protein metabolic process	3.1209	1.18594e-06	0.0157244
GO:0070936	53	12390	protein K48-linked ubiquitination	2.08387	1.34966e-06	0.0178884
GO:0051603	33	12410	proteolysis involved in cellular protein catabolic process	2.59982	1.44022e-06	0.0190872
GO:0046322	5	12438	negative regulation of fatty acid oxidation	27.0737	1.53432e-06	0.0203282
GO:0032091	34	12409	negative regulation of protein binding	2.54452	1.59885e-06	0.0211799
GO:0006544	11	12432	glycine metabolic process	6.49295	1.75958e-06	0.0233039
GO:0043923	14	12429	positive regulation by host of viral transcription	4.9187	1.86775e-06	0.0247328
GO:0043691	18	12425	reverse cholesterol transport	3.84284	2.23052e-06	0.0295209
GO:0043029	24	12419	T cell homeostasis	3.08969	2.2643e-06	0.0299635
GO:0045947	14	12429	negative regulation of translational initiation	4.78319	2.56435e-06	0.0339238
GO:0016574	14	12429	histone ubiquitination	4.77882	2.59102e-06	0.034274
GO:0010499	9	12434	proteasomal ubiquitin-independent protein catabolic process	8.09831	2.62923e-06	0.0347742
GO:1902166	11	12432	negative regulation of intrinsic apoptotic signaling pathway in response to DNA damage by p53 class mediator	6.21691	2.65091e-06	0.0350583
GO:0030030	31	12412	cell projection organization	2.60546	2.81174e-06	0.0371825
GO:0010507	22	12421	negative regulation of autophagy	3.22642	2.98691e-06	0.039487
GO:0016188	10	12433	synaptic vesicle maturation	6.84528	3.24949e-06	0.0429517
GO:0043982	21	12422	histone H4-K8 acetylation	3.31379	3.31388e-06	0.0437929
GO:0043981	21	12422	histone H4-K5 acetylation	3.31379	3.31388e-06	0.0437929
GO:0060765	10	12433	regulation of androgen receptor signaling pathway	6.80381	3.42557e-06	0.0452655
GO:0030100	24	12419	regulation of endocytosis	3.00503	3.58828e-06	0.0474084
GO:0006672	18	12425	ceramide metabolic process	3.70561	3.65164e-06	0.0482345
GO:0044237	47	12396	cellular metabolic process	2.10905	3.74882e-06	0.0495069

## Sheet: Promoters_UngulateSp
featureID	sumin	sumout	descr	fold	pval	corpval
GO:0071674	4	268	mononuclear cell migration	134.995	3.06899e-08	0.000380401
GO:0036245	3	269	cellular response to menadione	413.849	6.24523e-08	0.000774034
GO:0051919	4	268	positive regulation of fibrinolysis	95.6423	1.20642e-07	0.00149512
GO:0009074	3	269	aromatic amino acid family catabolic process	282.687	1.95466e-07	0.00242202
GO:0006788	3	269	heme oxidation	214.33	4.47356e-07	0.00554229
GO:0009072	5	267	aromatic amino acid family metabolic process	32.9298	5.72547e-07	0.00709214
GO:0006572	3	269	tyrosine catabolic process	185.876	6.84762e-07	0.00848147
GO:0015695	4	268	organic cation transport	56.3158	9.80839e-07	0.0121457
GO:0051615	3	269	histamine uptake	135.585	1.75652e-06	0.0217474
GO:0051608	3	269	histamine transport	135.585	1.75652e-06	0.0217474
GO:0022617	4	268	extracellular matrix disassembly	44.231	2.53853e-06	0.031422

## Sheet: Promoters_RecEv_Cow
featureID	sumin	sumout	descr	fold	pval	corpval
GO:0002474	8	1895	antigen processing and presentation of peptide antigen via MHC class I	14.5755	1.24005e-07	0.00153605

## Sheet: Promoters_CowTotal
featureID	sumin	sumout	descr	fold	pval	corpval
GO:0060968	11	12961	regulation of gene silencing	19.0766	3.45053e-11	4.2407e-07
GO:0006364	76	12896	rRNA processing	2.36309	3.84252e-11	4.72131e-07
GO:0002474	22	12950	antigen processing and presentation of peptide antigen via MHC class I	5.88016	1.0051e-10	1.23426e-06
GO:0006094	27	12945	gluconeogenesis	3.85139	7.4244e-09	9.08672e-05
GO:0043982	32	12940	histone H4-K8 acetylation	3.24441	1.77343e-08	0.000216855
GO:0043981	32	12940	histone H4-K5 acetylation	3.24441	1.77343e-08	0.000216855
GO:0042254	60	12912	ribosome biogenesis	2.23463	3.20036e-08	0.00039086
GO:0051028	35	12937	mRNA transport	2.75174	1.97658e-07	0.00240668
GO:0048102	10	12962	autophagic cell death	7.94405	8.79381e-07	0.0106757
GO:0051603	32	12940	proteolysis involved in cellular protein catabolic process	2.69362	9.95293e-07	0.0120799
GO:0051568	32	12940	histone H3-K4 methylation	2.65028	1.38977e-06	0.0168593
GO:0045814	16	12956	negative regulation of gene expression, epigenetic	4.39803	1.49178e-06	0.0180908
GO:0006890	20	12952	retrograde vesicle-mediated transport, Golgi to ER	3.58833	1.75496e-06	0.0212736
GO:0072363	10	12962	regulation of glycolysis by positive regulation of transcription from RNA polymerase II promoter	7.18095	2.14081e-06	0.0259188
GO:0072366	10	12962	regulation of cellular ketone metabolic process by positive regulation of transcription from RNA polymerase II promoter	7.18095	2.14081e-06	0.0259188
GO:0010887	14	12958	negative regulation of cholesterol storage	4.80622	2.42913e-06	0.0294046
GO:0010871	14	12958	negative regulation of receptor biosynthetic process	4.75022	2.77331e-06	0.0335571

## Sheet: Promoters_RecEv_Dog
featureID	sumin	sumout	descr	fold	pval	corpval
GO:0016032	16	1655	viral process	5.0831	2.23e-07	0.00270281

[truncated: 14 more sheets: Promoters_DogTotal, Enhancers_HighlyConserved, Enhancers_PrimateSpecific, Enhancers_RecEv_Human, Enhancers_HumanTotal, Enhancers_RodentSpecific, Enhancers_Rec_EvMouse, Enhancers_MouseTotal, Enhancers_UngulateSpecific, Enhancers_RecEv_Cow, Enhancers_CowTotal, Enhancers_CarnivoreSpecific, Enhancers_RecEv_Dog, Enhancers_DogTotal]
