# Supplementary material for: Enhancer Evolution across 20 Mammalian Species
Source: Cell. 2015 Jan 29;160(3):554–66. doi: 10.1016/j.cell.2015.01.006 (PMC4313353; doi:10.1016/j.cell.2015.01.006)
Supplement: Table S7. Sequence Motifs Enrichment Analyses, Related to Figures 5, 6, S7, and S9 [file mmc3.xlsx]

## Sheet: Table_contents_summary
TableS7. Sequence motifs enriched in highly-conserved and recently-evolved promoters and enhancers, related to Figures 5, 6, S5 and S7
These tables contain sequence motifs identified as enriched in highly-conserved ("HC") and recently-evolved ("Re") promoters and enhancers
Recently-evolved promoters and enhancers are reported in human ("HRe"), mouse ("MRe"), cow ("CRe") and dog ("DRe"), and categorised into those falling into young (0-40 MY) or ancestral (100MY or older) DNA sequences
Motif enrichment was evaluated with Homer, using as background control:
1) Sequences with matched GC-content (denoted "NOBCKGR")
2) All experimentally identified promoters or enhancers in the relevant reference species (denoted "BCKGR")
The ten most enriched motifs in each category are reported in Figures S6 and S8, using all experimentally-defined promoters or enhancers as background
(See methods for a more detailed description)
Notes on header identifiers in motif tables:
rank	Ranks highlighted with an asterisk are considered as potential false positives by Homer
pval	Enrichment p-value
%target	Percentage of target sequences contaning a motif match
%bckgr	Percentage of background sequences including a motif match
motifName	Name of the motif, based on the closest match to known transcription factor binding site motifs (JASPAR database). Numbers in parenthesis indicate similarity scores, and are close to 1 for motifs that closely resemble a known TF binding site

## Sheet: HC_Promoters_NOBCKGR
rank	pval	%target	%bckgr	motifName
1	1e-123	0.7878	0.5231	PB0164.1_Smad3_2/Jaspar(0.669)
2	1e-71	0.7205	0.5165	PB0112.1_E2F2_2/Jaspar(0.634)
3	1e-66	0.7087	0.5118	MA0506.1_NRF1/Jaspar(0.709)
4	1e-64	0.7007	0.507	PB0036.1_Irf6_1/Jaspar(0.646)
5	1e-60	0.7696	0.5892	POL011.1_XCPE1/Jaspar(0.578)
6	1e-55	0.7012	0.5226	PB0179.1_Sp100_2/Jaspar(0.630)
7	1e-52	0.5318	0.3572	Sp1(Zf)/Promoter/Homer(0.912)
8	1e-52	0.6339	0.457	E2F4(E2F)/K562-E2F4-ChIP-Seq(GSE31477)/Homer(0.769)
9	1e-42	0.357	0.2179	MA0062.2_GABPA/Jaspar(0.900)
10	1e-32	0.5991	0.4615	PH0044.1_Homez/Jaspar(0.602)
11	1e-24	0.6611	0.5435	PB0179.1_Sp100_2/Jaspar(0.601)
12	1e-22	0.504	0.3903	PB0046.1_Mybl1_1/Jaspar(0.820)
13	1e-21	0.5756	0.4633	PH0061.1_Hoxb6/Jaspar(0.689)
14	1e-19	0.1475	0.0832	GFY(?)/Promoter/Homer(0.923)
15	1e-17	0.3864	0.292	PB0192.1_Tcfap2e_2/Jaspar(0.737)
16	1e-17	0.4164	0.3223	POL010.1_DCE_S_III/Jaspar(0.533)
17	1e-16	0.2111	0.1391	PH0116.1_Nkx2-9/Jaspar(0.652)
18	1e-16	0.1812	0.1147	PH0115.1_Nkx2-6/Jaspar(0.635)
19	1e-15	0.2469	0.1736	PH0040.1_Hmbox1/Jaspar(0.680)
20	1e-14	0.2031	0.1363	PH0067.1_Hoxc12/Jaspar(0.684)
21	1e-14	0.3517	0.2686	MA0485.1_Hoxc9/Jaspar(0.649)
22	1e-14	0.2988	0.2209	PB0181.1_Spdef_2/Jaspar(0.554)
23	1e-14	0.3346	0.2536	PB0106.1_Arid5a_2/Jaspar(0.721)
24	1e-13	0.1903	0.1282	Nkx6.1(Homeobox)/Islet-Nkx6.1-ChIP-Seq(GSE40975)/Homer(0.750)
25	1e-12	0.2084	0.1459	PB0106.1_Arid5a_2/Jaspar(0.689)
26	1e-12	0.5473	0.4638	PB0048.1_Nkx3-1_1/Jaspar(0.720)
27	1e-12	0.2966	0.225	PH0117.1_Nkx3-1/Jaspar(0.627)
28	1e-12	0.3463	0.2712	CHR/Cell-Cycle-Exp/Homer(0.766)
29 *	1e-09	0.3704	0.3018	MA0052.2_MEF2A/Jaspar(0.629)
30 *	1e-09	0.3495	0.2853	Hnf1(Homeobox)/Liver-Foxa2-Chip-Seq(GSE25694)/Homer(0.704)
31 *	0.001	0.0882	0.066	PB0081.1_Tcf1_1/Jaspar(0.765)

## Sheet: HC_Promoters_BCKGR
rank	pval	%target	%bckgr	motifName
1	1e-18	0.2861	0.2002	MA0461.1_Atoh1/Jaspar(0.640)
2	1e-17	0.4578	0.3604	MA0056.1_MZF1_1-4/Jaspar(0.778)
3	1e-16	0.0075	0.0003	POL007.1_BREd/Jaspar(0.598)
4	1e-16	0.1979	0.1284	PB0190.1_Tcfap2b_2/Jaspar(0.696)
5	1e-16	0.0348	0.0101	POL013.1_MED-1/Jaspar(0.683)
6	1e-15	0.0342	0.0105	MA0467.1_Crx/Jaspar(0.632)
7	1e-15	0.0754	0.0361	POL010.1_DCE_S_III/Jaspar(0.558)
8	1e-14	0.2594	0.1866	PH0116.1_Nkx2-9/Jaspar(0.657)
9	1e-13	0.3332	0.2543	PRDM1/BMI1(Zf)/Hela-PRDM1-ChIP-Seq(GSE31477)/Homer(0.562)
10	1e-13	0.2283	0.1607	POL008.1_DCE_S_I/Jaspar(0.647)
11	1e-13	0.1225	0.0732	Ap4(HLH)/AML-Tfap4-ChIP-Seq(GSE45738)/Homer(0.603)
12	1e-13	0.3011	0.2265	PB0114.1_Egr1_2/Jaspar(0.663)
13	1e-13	0.1016	0.0575	SD0002.1_at_AC_acceptor/Jaspar(0.715)
14	1e-12	0.316	0.2416	MA0024.2_E2F1/Jaspar(0.636)
15	1e-12	0.4289	0.3486	MA0057.1_MZF1_5-13/Jaspar(0.780)
16	1e-12	0.0128	0.0019	MA0092.1_Hand1::Tcfe2a/Jaspar(0.575)
17	1e-12	0.0048	0.0002	PB0139.1_Irf5_2/Jaspar(0.647)
18	1e-12	0.0048	0	MA0056.1_MZF1_1-4/Jaspar(0.658)
19 *	1e-11	0.0241	0.007	PH0067.1_Hoxc12/Jaspar(0.606)
20 *	1e-11	0.316	0.2463	PB0024.1_Gcm1_1/Jaspar(0.677)
21 *	1e-10	0.3444	0.2754	SD0003.1_at_AC_acceptor/Jaspar(0.644)
22 *	1e-10	0.0043	0.0001	PB0162.1_Sfpi1_2/Jaspar(0.702)
23 *	1e-10	0.1118	0.0705	TATA-Box(TBP)/Promoter/Homer(0.676)
24 *	1e-10	0.0225	0.0068	POL011.1_XCPE1/Jaspar(0.582)
25 *	1e-09	0.2572	0.1979	PB0164.1_Smad3_2/Jaspar(0.690)
26 *	1e-09	0.6102	0.5387	PB0127.1_Gata6_2/Jaspar(0.700)
27 *	1e-09	0.007	0.0007	PB0115.1_Ehf_2/Jaspar(0.670)
28 *	1e-09	0.0209	0.0064	NRF1(NRF)/MCF7-NRF1-ChIP-Seq(Unpublished)/Homer(0.610)
29 *	1e-09	0.3444	0.2797	PH0141.1_Pknox2/Jaspar(0.747)
30 *	1e-09	0.0053	0.0004	MA0519.1_Stat5a::Stat5b/Jaspar(0.670)
31 *	1e-08	0.0733	0.0426	Nkx2.1(Homeobox)/LungAC-Nkx2.1-ChIP-Seq(GSE43252)/Homer(0.769)
32 *	1e-08	0.3155	0.254	PB0055.1_Rfx4_1/Jaspar(0.675)
33 *	1e-08	0.1465	0.104	PB0036.1_Irf6_1/Jaspar(0.696)
34 *	1e-07	0.0048	0.0003	MA0462.1_BATF::JUN/Jaspar(0.654)
35 *	1e-07	0.1989	0.1525	PH0057.1_Hoxb13/Jaspar(0.634)
36 *	1e-07	0.0059	0.0006	PB0033.1_Irf3_1/Jaspar(0.635)
37 *	1e-05	0.0037	0.0003	SPDEF(ETS)/VCaP-SPDEF-ChIP-Seq(SRA014231)/Homer(0.691)
38 *	1e-05	0.4422	0.3904	MA0032.1_FOXC1/Jaspar(0.668)
39 *	0.0001	0.0037	0.0004	MA0146.2_Zfx/Jaspar(0.593)
40 *	0.0001	0.0043	0.0006	MA0124.1_NKX3-1/Jaspar(0.700)
41 *	0.0001	0.0043	0.0007	PH0087.1_Irx6/Jaspar(0.686)
42 *	0.001	0.1727	0.1456	MA0472.1_EGR2/Jaspar(0.695)

## Sheet: HC_Enhancers_NOBCKGR
rank	pval	%target	%bckgr	motifName
1 *	1e-11	0.2473	0.1029	MF0002.1_bZIP_CREB/G-box-like_subclass/Jaspar(0.614)
2 *	1e-10	0.1362	0.0376	MA0157.1_FOXO3/Jaspar(0.790)
3 *	1e-10	0.1147	0.028	PH0052.1_Hoxa5/Jaspar(0.657)
4 *	1e-10	0.0932	0.0188	NFAT(RHD)/Jurkat-NFATC1-ChIP-Seq(Jolma et al.)/Homer(0.697)
5 *	1e-10	0.0789	0.0138	PH0117.1_Nkx3-1/Jaspar(0.673)
6 *	1e-10	0.3441	0.1821	ERG(ETS)/VCaP-ERG-ChIP-Seq(GSE14097)/Homer(0.715)
7 *	1e-09	0.2867	0.1422	SPDEF(ETS)/VCaP-SPDEF-ChIP-Seq(SRA014231)/Homer(0.639)
8 *	1e-09	0.4194	0.2519	TEAD(TEA)/Fibroblast-PU.1-ChIP-Seq(Unpublished)/Homer(0.713)
9 *	1e-08	0.3297	0.1806	MA0476.1_FOS/Jaspar(0.728)
10 *	1e-08	0.1505	0.0546	p53(p53)/mES-cMyc-ChIP-Seq(GSE11431)/Homer(0.661)
11 *	1e-08	0.2867	0.1504	MA0029.1_Mecom/Jaspar(0.629)
12 *	1e-07	0.2043	0.0923	MA0146.2_Zfx/Jaspar(0.643)
13 *	1e-07	0.233	0.1136	Gata2(Zf)/K562-GATA2-ChIP-Seq(GSE18829)/Homer(0.649)
14 *	1e-07	0.3656	0.2182	PB0120.1_Foxj1_2/Jaspar(0.720)
15 *	1e-07	0.3405	0.2003	MA0153.1_HNF1B/Jaspar(0.616)
16 *	1e-07	0.5018	0.3444	MA0081.1_SPIB/Jaspar(0.610)
17 *	1e-07	0.1935	0.0889	MA0161.1_NFIC/Jaspar(0.632)
18 *	1e-07	0.3692	0.2267	STAT6/Macrophage-Stat6-ChIP-Seq(GSE38377)/Homer(0.697)
19 *	1e-07	0.3297	0.1951	ETS:E-box/HPC7-Scl-ChIP-Seq(GSE22178)/Homer(0.690)
20 *	1e-06	0.4014	0.2583	Bcl6(Zf)/Liver-Bcl6-ChIP-Seq(GSE31578)/Homer(0.773)
21 *	1e-06	0.1935	0.0927	MyoG(HLH)/C2C12-MyoG-ChIP-Seq(GSE36024)/Homer(0.822)
22 *	1e-06	0.1864	0.088	ZFX(Zf)/mES-Zfx-ChIP-Seq(GSE11431)/Homer(0.706)
23 *	1e-06	0.4409	0.2972	MA0146.2_Zfx/Jaspar(0.725)
24 *	1e-06	0.405	0.2713	T1ISRE(IRF)/Ifnb-Exp/Homer(0.791)
25 *	1e-05	0.3082	0.1891	EWS:ERG-fusion(ETS)/CADO_ES1-EWS:ERG-ChIP-Seq(SRA014231)/Homer(0.737)
26 *	1e-05	0.3047	0.1864	PB0076.1_Sp4_1/Jaspar(0.697)
27 *	1e-05	0.2509	0.1475	Znf263(Zf)/K562-Znf263-ChIP-Seq(GSE31477)/Homer(0.706)
28 *	0.0001	0.4624	0.3375	PB0012.1_Elf3_1/Jaspar(0.668)
29 *	0.0001	0.3082	0.2011	POL010.1_DCE_S_III/Jaspar(0.649)
30 *	0.0001	0.3082	0.2016	Hnf1(Homeobox)/Liver-Foxa2-Chip-Seq(GSE25694)/Homer(0.634)
31 *	0.0001	0.2115	0.1243	Unknown(Homeobox)/Limb-p300-ChIP-Seq/Homer(0.637)
32 *	0.0001	0.319	0.2194	POL009.1_DCE_S_II/Jaspar(0.680)
33 *	0.001	0.0108	0.0004	PB0109.1_Bbx_2/Jaspar(0.672)
34 *	0.001	0.3154	0.2239	MA0079.3_SP1/Jaspar(0.831)
35 *	0.001	0.5054	0.4108	PB0194.1_Zbtb12_2/Jaspar(0.625)
36 *	0.01	0.4086	0.322	MA0067.1_Pax2/Jaspar(0.825)
37 *	0.01	0.1792	0.121	Ets1-distal(ETS)/CD4+-PolII-ChIP-Seq(Barski et al.)/Homer(0.713)
38 *	0.01	0.5699	0.4871	RXR(NR/DR1)/3T3L1-RXR-ChIP-Seq(GSE13511)/Homer(0.874)
39 *	0.1	0.5161	0.4555	RUNX-AML(Runt)/CD4+-PolII-ChIP-Seq(Barski et al.)/Homer(0.755)
40 *	0.1	0.2151	0.1696	PRDM1/BMI1(Zf)/Hela-PRDM1-ChIP-Seq(GSE31477)/Homer(0.571)

## Sheet: HC_Enhancers_BCKGR
rank	pval	%target	%bckgr	motifName
1	1e-36	0.7025	0.3265	MA0102.3_CEBPA/Jaspar(0.701)
2	1e-33	0.5018	0.1786	MA0070.1_PBX1/Jaspar(0.582)
3	1e-29	0.6774	0.3413	MA0092.1_Hand1::Tcfe2a/Jaspar(0.654)
4	1e-27	0.6201	0.2997	TEAD(TEA)/Fibroblast-PU.1-ChIP-Seq(Unpublished)/Homer(0.804)
5	1e-27	0.595	0.2814	TEAD(TEA)/Fibroblast-PU.1-ChIP-Seq(Unpublished)/Homer(0.674)
6	1e-25	0.4301	0.1604	PB0140.1_Irf6_2/Jaspar(0.657)
7	1e-23	0.6201	0.3213	PB0204.1_Zfp740_2/Jaspar(0.834)
8	1e-23	0.7097	0.4112	PB0191.1_Tcfap2c_2/Jaspar(0.576)
9	1e-22	0.4337	0.1772	MA0079.3_SP1/Jaspar(0.927)
10	1e-21	0.6093	0.3278	PB0140.1_Irf6_2/Jaspar(0.596)
11	1e-18	0.724	0.4589	PB0080.1_Tbp_1/Jaspar(0.814)

## Sheet: HRe_Promoters_Ancestral_NOBCKGR
rank	pval	%target	%bckgr	motifName
1	1e-20	0.7417	0.5399	MA0470.1_E2F4/Jaspar(0.776)
2	1e-15	0.7126	0.538	E2F4(E2F)/K562-E2F4-ChIP-Seq(GSE31477)/Homer(0.647)
3	1e-14	0.9107	0.7779	Egr2/Thymocytes-Egr2-ChIP-Seq(GSE34254)/Homer(0.774)
4	1e-13	0.6796	0.5137	PB0095.1_Zfp161_1/Jaspar(0.781)
5	1e-13	0.5301	0.3658	Elk4(ETS)/Hela-Elk4-ChIP-Seq(GSE31477)/Homer(0.710)
6	1e-12	0.6971	0.5382	PB0203.1_Zfp691_2/Jaspar(0.605)
7	1e-12	0.1786	0.0804	PH0112.1_Nkx2-3/Jaspar(0.778)
8	1e-12	0.3165	0.1854	PH0116.1_Nkx2-9/Jaspar(0.705)
9 *	1e-11	0.299	0.1729	MA0485.1_Hoxc9/Jaspar(0.561)
10 *	1e-11	0.1689	0.0771	PB0076.1_Sp4_1/Jaspar(0.598)
11 *	1e-11	0.6194	0.4696	PB0046.1_Mybl1_1/Jaspar(0.784)
12 *	1e-11	0.1864	0.0901	YY1(Zf)/Promoter/Homer(0.887)
13 *	1e-10	0.3243	0.1984	MF0009.1_TRP(MYB)_class/Jaspar(0.573)
14 *	1e-10	0.3631	0.234	PH0044.1_Homez/Jaspar(0.647)
15 *	1e-10	0.1495	0.0666	MA0028.1_ELK1/Jaspar(0.797)
16 *	1e-10	0.3981	0.2654	PB0020.1_Gabpa_1/Jaspar(0.620)
17 *	1e-09	0.2913	0.1776	MA0025.1_NFIL3/Jaspar(0.737)
18 *	1e-09	0.2854	0.1757	CHR/Cell-Cycle-Exp/Homer(0.741)
19 *	1e-08	0.2971	0.1876	Nur77(NR)/K562-NR4A1-ChIP-Seq(GSE31363)/Homer(0.716)
20 *	1e-08	0.466	0.3448	PB0027.1_Gmeb1_1/Jaspar(0.768)
21 *	1e-07	0.4233	0.3056	PB0179.1_Sp100_2/Jaspar(0.684)
22 *	1e-07	0.4388	0.3208	PB0184.1_Tbp_2/Jaspar(0.688)
23 *	1e-07	0.2524	0.158	MA0152.1_NFATC2/Jaspar(0.751)
24 *	1e-07	0.4311	0.3189	Elk1(ETS)/Hela-Elk1-ChIP-Seq(GSE31477)/Homer(0.838)
25 *	1e-07	0.4835	0.3701	PB0106.1_Arid5a_2/Jaspar(0.597)
26 *	1e-05	0.332	0.2443	MA0041.1_Foxd3/Jaspar(0.608)
27 *	1e-05	0.3515	0.2631	PB0161.1_Rxra_2/Jaspar(0.653)
28 *	0.0001	0.2485	0.1771	E2F4(E2F)/K562-E2F4-ChIP-Seq(GSE31477)/Homer(0.642)
29 *	0.0001	0.3612	0.2804	Cdx2(Homeobox)/mES-Cdx2-ChIP-Seq(GSE14586)/Homer(0.676)
30 *	0.001	0.1165	0.0709	TEAD(TEA)/Fibroblast-PU.1-ChIP-Seq(Unpublished)/Homer(0.680)
31 *	0.01	0.0641	0.0362	MA0527.1_ZBTB33/Jaspar(0.624)
32 *	0.01	0.4252	0.362	MA0124.1_NKX3-1/Jaspar(0.599)
33 *	0.01	0.0272	0.0114	CRX(Homeobox)/Retina-Crx-ChIP-Seq(GSE20012)/Homer(0.596)

## Sheet: HRe_Promoters_Ancestral_BCKGR
rank	pval	%target	%bckgr	motifName
1	1e-15	0.0649	0.0028	MA0037.2_GATA3/Jaspar(0.651)
2	1e-12	0.0996	0.0136	SD0001.1_at_AC_acceptor/Jaspar(0.597)
3 *	1e-10	0.0563	0.0039	MA0502.1_NFYB/Jaspar(0.749)
4 *	1e-10	0.0736	0.009	MA0078.1_Sox17/Jaspar(0.629)
5 *	1e-08	0.0909	0.0191	Ets1-distal(ETS)/CD4+-PolII-ChIP-Seq(Barski et al.)/Homer(0.699)
6 *	1e-07	0.1905	0.0785	MA0067.1_Pax2/Jaspar(0.721)
7 *	1e-06	0.0476	0.0058	MA0052.2_MEF2A/Jaspar(0.575)
8 *	1e-06	0.1126	0.0351	PB0077.1_Spdef_1/Jaspar(0.686)
9 *	1e-05	0.039	0.0045	MA0502.1_NFYB/Jaspar(0.778)
10 *	1e-05	0.0303	0.0029	ETS:RUNX/Jurkat-RUNX1-ChIP-Seq(GSE17954)/Homer(0.660)
11 *	1e-05	0.0476	0.0086	MA0111.1_Spz1/Jaspar(0.705)
12 *	0.0001	0.0433	0.0074	PB0057.1_Rxra_1/Jaspar(0.683)
13 *	0.0001	0.1688	0.0842	MA0596.1_SREBF2/Jaspar(0.720)
14 *	0.0001	0.1039	0.042	GLI3(Zf)/GLI3-ChIP-Chip(GSE11077)/Homer(0.668)
15 *	0.0001	0.1212	0.0547	E2F6(E2F)/Hela-E2F6-ChIP-Seq(GSE31477)/Homer(0.668)
16 *	0.0001	0.4589	0.3383	RUNX-AML(Runt)/CD4+-PolII-ChIP-Seq(Barski et al.)/Homer(0.753)
17 *	0.001	0.2381	0.1521	PB0160.1_Rfxdc2_2/Jaspar(0.574)
18 *	0.001	0.1645	0.0939	Gfi1b(Zf)/HPC7-Gfi1b-ChIP-Seq(GSE22178)/Homer(0.762)
19 *	0.001	0.0216	0.003	PB0133.1_Hic1_2/Jaspar(0.624)
20 *	0.01	0.1342	0.0742	PB0200.1_Zfp187_2/Jaspar(0.645)
21 *	0.01	0.1602	0.0956	BORIS(Zf)/K562-CTCFL-ChIP-Seq(GSE32465)/Homer(0.635)
22 *	0.01	0.2121	0.1407	MA0143.3_Sox2/Jaspar(0.734)
23 *	0.01	0.0303	0.0094	PB0098.1_Zfp410_1/Jaspar(0.631)
24 *	0.01	0.1472	0.0969	MA0058.2_MAX/Jaspar(0.657)
25 *	0.1	0.0216	0.0059	MA0482.1_Gata4/Jaspar(0.677)
26 *	0.1	0.3333	0.2663	PB0068.1_Sox1_1/Jaspar(0.813)
27 *	0.1	0.0866	0.0536	Chop(bZIP)/MEF-Chop-ChIP-Seq(GSE35681)/Homer(0.733)
28 *	0.1	0.4719	0.4064	POL013.1_MED-1/Jaspar(0.840)
29 *	0.1	0.316	0.2606	AR-halfsite(NR)/LNCaP-AR-ChIP-Seq(GSE27824)/Homer(0.659)
30 *	0.1	0.1558	0.1154	MA0464.1_Bhlhe40/Jaspar(0.686)
31 *	0.1	0.0043	0.0003	PH0140.1_Pknox1/Jaspar(0.596)
32 *	0.1	0.0043	0.0002	PB0114.1_Egr1_2/Jaspar(0.592)
33 *	0.1	0.0087	0.0015	E2A-nearPU.1(HLH)/Bcell-PU.1-ChIP-Seq(GSE21512)/Homer(0.699)
34 *	0.1	0.0087	0.0017	PB0143.1_Klf7_2/Jaspar(0.644)
35 *	0.1	0.0043	0.0003	MA0100.2_Myb/Jaspar(0.648)
36 *	0.1	0.0043	0.0003	PB0196.1_Zbtb7b_2/Jaspar(0.718)
37 *	0.1	0.4459	0.3981	Pbx3(Homeobox)/GM12878-PBX3-ChIP-Seq(GSE32465)/Homer(0.821)
38 *	1	0.0606	0.0423	PB0180.1_Sp4_2/Jaspar(0.682)
39 *	1	0.0173	0.0084	PB0060.1_Smad3_1/Jaspar(0.614)

## Sheet: HRe_Promoters_Young_NOBCKGR
rank	pval	%target	%bckgr	motifName
1	1e-20	0.7417	0.5399	MA0470.1_E2F4/Jaspar(0.776)
2	1e-15	0.7126	0.538	E2F4(E2F)/K562-E2F4-ChIP-Seq(GSE31477)/Homer(0.647)
3	1e-14	0.9107	0.7779	Egr2/Thymocytes-Egr2-ChIP-Seq(GSE34254)/Homer(0.774)
4	1e-13	0.6796	0.5137	PB0095.1_Zfp161_1/Jaspar(0.781)
5	1e-13	0.5301	0.3658	Elk4(ETS)/Hela-Elk4-ChIP-Seq(GSE31477)/Homer(0.710)
6	1e-12	0.6971	0.5382	PB0203.1_Zfp691_2/Jaspar(0.605)
7	1e-12	0.1786	0.0804	PH0112.1_Nkx2-3/Jaspar(0.778)
8	1e-12	0.3165	0.1854	PH0116.1_Nkx2-9/Jaspar(0.705)
9 *	1e-11	0.299	0.1729	MA0485.1_Hoxc9/Jaspar(0.561)
10 *	1e-11	0.1689	0.0771	PB0076.1_Sp4_1/Jaspar(0.598)
11 *	1e-11	0.6194	0.4696	PB0046.1_Mybl1_1/Jaspar(0.784)
12 *	1e-11	0.1864	0.0901	YY1(Zf)/Promoter/Homer(0.887)
13 *	1e-10	0.3243	0.1984	MF0009.1_TRP(MYB)_class/Jaspar(0.573)
14 *	1e-10	0.3631	0.234	PH0044.1_Homez/Jaspar(0.647)
15 *	1e-10	0.1495	0.0666	MA0028.1_ELK1/Jaspar(0.797)
16 *	1e-10	0.3981	0.2654	PB0020.1_Gabpa_1/Jaspar(0.620)
17 *	1e-09	0.2913	0.1776	MA0025.1_NFIL3/Jaspar(0.737)
18 *	1e-09	0.2854	0.1757	CHR/Cell-Cycle-Exp/Homer(0.741)
19 *	1e-08	0.2971	0.1876	Nur77(NR)/K562-NR4A1-ChIP-Seq(GSE31363)/Homer(0.716)
20 *	1e-08	0.466	0.3448	PB0027.1_Gmeb1_1/Jaspar(0.768)
21 *	1e-07	0.4233	0.3056	PB0179.1_Sp100_2/Jaspar(0.684)
22 *	1e-07	0.4388	0.3208	PB0184.1_Tbp_2/Jaspar(0.688)
23 *	1e-07	0.2524	0.158	MA0152.1_NFATC2/Jaspar(0.751)
24 *	1e-07	0.4311	0.3189	Elk1(ETS)/Hela-Elk1-ChIP-Seq(GSE31477)/Homer(0.838)
25 *	1e-07	0.4835	0.3701	PB0106.1_Arid5a_2/Jaspar(0.597)
26 *	1e-05	0.332	0.2443	MA0041.1_Foxd3/Jaspar(0.608)
27 *	1e-05	0.3515	0.2631	PB0161.1_Rxra_2/Jaspar(0.653)
28 *	0.0001	0.2485	0.1771	E2F4(E2F)/K562-E2F4-ChIP-Seq(GSE31477)/Homer(0.642)
29 *	0.0001	0.3612	0.2804	Cdx2(Homeobox)/mES-Cdx2-ChIP-Seq(GSE14586)/Homer(0.676)
30 *	0.001	0.1165	0.0709	TEAD(TEA)/Fibroblast-PU.1-ChIP-Seq(Unpublished)/Homer(0.680)
31 *	0.01	0.0641	0.0362	MA0527.1_ZBTB33/Jaspar(0.624)
32 *	0.01	0.4252	0.362	MA0124.1_NKX3-1/Jaspar(0.599)
33 *	0.01	0.0272	0.0114	CRX(Homeobox)/Retina-Crx-ChIP-Seq(GSE20012)/Homer(0.596)

## Sheet: HRe_Promoters_Young_BCKGR
rank	pval	%target	%bckgr	motifName
1	1e-15	0.4485	0.2807	RUNX1(Runt)/Jurkat-RUNX1-ChIP-Seq(GSE29180)/Homer(0.612)
2	1e-13	0.0621	0.0113	MA0154.2_EBF1/Jaspar(0.670)
3	1e-13	0.2058	0.0945	PB0076.1_Sp4_1/Jaspar(0.647)
4	1e-12	0.2466	0.1292	PB0090.1_Zbtb12_1/Jaspar(0.793)
5 *	1e-11	0.0951	0.0294	MA0131.1_HINFP/Jaspar(0.507)
6 *	1e-11	0.1379	0.0561	PB0137.1_Irf3_2/Jaspar(0.589)
7 *	1e-11	0.1573	0.0694	POL013.1_MED-1/Jaspar(0.641)
8 *	1e-11	0.2524	0.1398	MA0056.1_MZF1_1-4/Jaspar(0.679)
9 *	1e-10	0.0777	0.0222	Stat3(Stat)/mES-Stat3-ChIP-Seq(GSE11431)/Homer(0.673)
10 *	1e-10	0.0544	0.0113	PH0098.1_Lhx8/Jaspar(0.557)
11 *	1e-10	0.2039	0.1051	Egr2/Thymocytes-Egr2-ChIP-Seq(GSE34254)/Homer(0.759)
12 *	1e-10	0.4136	0.2796	PRDM1/BMI1(Zf)/Hela-PRDM1-ChIP-Seq(GSE31477)/Homer(0.582)
13 *	1e-10	0.1087	0.0409	MA0111.1_Spz1/Jaspar(0.727)
14 *	1e-10	0.1243	0.0509	POL009.1_DCE_S_II/Jaspar(0.662)
15 *	1e-09	0.0621	0.0158	MA0009.1_T/Jaspar(0.641)
16 *	1e-09	0.0194	0.0011	GLI3(Zf)/GLI3-ChIP-Chip(GSE11077)/Homer(0.590)
17 *	1e-09	0.0466	0.0098	MA0006.1_Arnt::Ahr/Jaspar(0.668)
18 *	1e-08	0.4194	0.2954	TEAD(TEA)/Fibroblast-PU.1-ChIP-Seq(Unpublished)/Homer(0.722)
19 *	1e-08	0.633	0.5069	PB0030.1_Hnf4a_1/Jaspar(0.684)
20 *	1e-08	0.3204	0.2126	MA0472.1_EGR2/Jaspar(0.704)
21 *	1e-08	0.0175	0.0011	SD0001.1_at_AC_acceptor/Jaspar(0.707)
22 *	1e-07	0.0097	0.0002	PH0037.1_Hdx/Jaspar(0.665)
23 *	1e-06	0.0117	0.0005	PB0002.1_Arid5a_1/Jaspar(0.656)
24 *	1e-06	0.332	0.2338	PB0118.1_Esrra_2/Jaspar(0.740)
25 *	0.0001	0.0485	0.019	PB0093.1_Zfp105_1/Jaspar(0.736)
26 *	0.001	0.0058	0.0002	PH0025.1_Dmbx1/Jaspar(0.582)
27 *	0.001	0.3825	0.3155	MA0025.1_NFIL3/Jaspar(0.674)
28 *	0.01	0.4621	0.3983	MA0524.1_TFAP2C/Jaspar(0.636)
29 *	0.1	0.3476	0.304	PB0101.1_Zic1_1/Jaspar(0.600)

## Sheet: HRe_Enhancers_Ancestral_NOBCKGR
rank	pval	%target	%bckgr	motifName
1	1e-97	0.103	0.0462	IRF1(IRF)/PBMC-IRF1-ChIP-Seq(GSE43036)/Homer(0.985)
2	1e-85	0.4237	0.3191	Ets1-distal(ETS)/CD4+-PolII-ChIP-Seq(Barski et al.)/Homer(0.955)
3	1e-71	0.2583	0.1779	Atf3(bZIP)/GBM-ATF3-ChIP-Seq(GSE33912)/Homer(0.991)
4	1e-41	0.2785	0.2144	MA0114.2_HNF4A/Jaspar(0.948)
5	1e-38	0.1312	0.0871	Hnf1(Homeobox)/Liver-Foxa2-Chip-Seq(GSE25694)/Homer(0.911)
6	1e-29	0.2519	0.2	bZIP:IRF/Th17-BatF-ChIP-Seq(GSE39756)/Homer(0.643)
7	1e-27	0.2704	0.2181	FOXP1(Forkhead)/H9-FOXP1-ChIP-Seq(GSE31006)/Homer(0.985)
8	1e-27	0.1278	0.0905	MA0517.1_STAT2::STAT1/Jaspar(0.661)
9	1e-26	0.279	0.2274	MA0025.1_NFIL3/Jaspar(0.730)
10	1e-26	0.2499	0.2007	ELF5(ETS)/T47D-ELF5-ChIP-Seq(GSE30407)/Homer(0.783)
11	1e-20	0.3712	0.3218	MA0137.3_STAT1/Jaspar(0.961)
12	1e-19	0.223	0.1827	PH0105.1_Meis3/Jaspar(0.715)
13	1e-18	0.1414	0.1091	MA0104.3_Mycn/Jaspar(0.585)
14	1e-18	0.1969	0.1595	MA0102.3_CEBPA/Jaspar(0.861)
15	1e-17	0.2343	0.1953	NF1-halfsite(CTF)/LNCaP-NF1-ChIP-Seq(Unpublished)/Homer(0.679)
16	1e-13	0.2743	0.2382	NF1-halfsite(CTF)/LNCaP-NF1-ChIP-Seq(Unpublished)/Homer(0.831)
17	1e-13	0.2414	0.2073	CHR/Cell-Cycle-Exp/Homer(0.731)
18	1e-12	0.1827	0.1527	MA0018.2_CREB1/Jaspar(0.774)
19 *	1e-11	0.1976	0.1683	PB0045.1_Myb_1/Jaspar(0.688)
20 *	1e-09	0.3063	0.2743	MA0160.1_NR4A2/Jaspar(0.786)
21 *	1e-08	0.3078	0.2784	POL010.1_DCE_S_III/Jaspar(0.724)
22 *	1e-07	0.1975	0.1742	SCL(HLH)/HPC7-Scl-ChIP-Seq(GSE13511)/Homer(0.720)
23 *	1e-07	0.0014	0.0002	PB0010.1_Egr1_1/Jaspar(0.564)
24 *	0.001	0.0027	0.0012	PB0137.1_Irf3_2/Jaspar(0.632)
25 *	0.01	0.0049	0.003	PB0027.1_Gmeb1_1/Jaspar(0.626)
26 *	0.1	0.0005	0.0002	PB0032.1_IRC900814_1/Jaspar(0.672)
27 *	0.1	0.0002	0.0001	PRDM9(Zf)/Testis-DMC1-ChIP-Seq(GSE35498)/Homer(0.640)

[truncated: 27 more sheets: HRe_Enhancers_Ancestral_BCKGR, HRe_Enhancers_Young_NOBCKGR, HRe_Enhancers_Young_BCKGR, MRe_Promoters_Ancestral_NOBCKGR, MRe_Promoters_Young_BCKGR, MRe_Promoters_Young_NOBCKGR, MRe_Promoters_Ancestral_BCKGR, MRe_Enhancers_Ancestral_NOBCKGR, MRe_Enhancers_Ancestral_BCKGR, MRe_Enhancers_Young_NOBCKGR, MRe_Enhancers_Young_BCKGR, CRe_Promoters_Ancestral_NOBCKGR, CRe_Promoters_Ancestral_BCKGR, CRe_Promoters_Young_NOBCKGR, CRe_Promoters_Young_BCKGR, CRe_Enhancers_Ancestral_NOBCKGR, CRe_Enhancers_Ancestral_BCKGR, CRe_Enhancers_Young_NOBCKGR, CRe_Enhancers_Young_BCKGR, DRe_Promoters_Ancestral_NOBCKGR …]
